# Supplementary material for: Molecular Cloning and Expression Responses to Streptococcus agalactiae and Aeromonas veronii of TLR19, TLR20, and TLR21 in Schizothorax prenanti
Source: Animals (Basel). 2026 Feb 5;16(3):511. doi: 10.3390/ani16030511 (PMC12897282; doi:10.3390/ani16030511)
Supplement: Supplementary file 1 [file animals-16-00511-s001.zip]

Archive with 9 entries (9 files):
- Figure S1.docx
- Figure S2.docx
- Figure S3.docx
- Table S1.docx
- Table S2.xlsx
- Figure S1.pdf
- Figure S2.pdf
- Figure S3.pdf
- Table S1.pdf
