# Supplementary material for: Molecular Cloning and Expression Responses to Streptococcus agalactiae and Aeromonas veronii of TLR19, TLR20, and TLR21 in Schizothorax prenanti
Source: Animals (Basel). 2026 Feb 5;16(3):511. doi: 10.3390/ani16030511 (PMC12897282; doi:10.3390/ani16030511)
Supplement: Supplementary file 1 [file animals-16-00511-s001.zip › Table S2.xlsx]

## Sheet: Sheet1
Table S2. The mean±SEM values of spTLRsexpression levels following bacterial challenge.
Tissues	TLRs	Groups	Mean±SEM values of spTLRs relative expression levels
			6 h		12 h		24 h		48 h		72 h
Spleen	spTLR19	PBS	1.06 ± 0.39		1.05 ± 0.52		1.02 ± 0.21		0.82 ± 0.28		1.29 ± 0.59
		A.veronii	1.15 ± 0.31		1.26 ± 0.19		0.60 ± 0.07		0.71 ± 0.10		1.19 ± 0.27
		S.agalactiae	1.29 ± 0.16		1.70 ± 0.39		1.51 ± 0.31		3.39 ± 0.59		1.18 ± 0.05
	spTLR20	PBS	0.82 ± 0.46		1.02 ± 0.17		1.03 ± 0.18		0.84 ± 0.29		1.15 ± 0.42
		A.veronii	1.36 ± 0.38		2.36 ± 0.23		0.78 ± 0.06		0.57 ± 0.06		1.30 ± 0.10
		S.agalactiae	1.18 ± 0.1		3.17 ± 0.69		2.05 ± 0.58		1.86 ± 0.45		1.20 ± 0.30
	spTLR21	PBS	1.04 ± 0.11		0.96 ± 0.40		1.04 ± 0.35		0.76 ± 0.31		0.55 ± 0.27
		A.veronii	0.79 ± 0.05		1.72 ± 0.34		1.18 ± 0.18		0.93 ± 0.06		1.40 ± 0.21
		S.agalactiae	1.56 ± 0.49		1.76 ± 0.29		1.88 ± 0.14		3.63 ± 0.77		1.71 ± 0.33
Head Kidney	spTLR19	PBS	1.05 ± 0.23		1.06 ± 0.24		1.01 ± 0.14		1.00 ± 0.05		1.09 ± 0.27
		A.veronii	0.66 ± 0.25		0.45 ± 0.13		0.63 ± 0.07		1.41 ± 0.24		0.94 ± 0.13
		S.agalactiae	0.70 ± 0.20		1.06 ± 0.57		1.05 ± 0.03		1.13 ± 0.10		0.45 ± 0.03
	spTLR20	PBS	1.04 ± 0.12		1.01 ± 0.08		0.86 ± 0.18		1.03 ± 0.19		1.14 ± 0.42
		A.veronii	0.67 ± 0.21		0.75 ± 0.18		0.76 ± 0.17		1.34 ± 0.14		0.96 ± 0.06
		S.agalactiae	0.65 ± 0.15		1.09 ± 0.32		0.76 ± 0.11		1.07 ± 0.11		0.34 ± 0.05
	spTLR21	PBS	1.09 ± 0.22		1.08 ± 0.25		0.88 ± 0.02		1.05 ± 0.21		1.02 ± 0.09
		A.veronii	0.47 ± 0.21		0.43 ± 0.16		0.97 ± 0.15		0.89 ± 0.08		0.84 ± 0.14
		S.agalactiae	0.87 ± 0.44		1.26 ± 0.21		0.71 ± 0.02		1.31 ± 0.16		0.90 ± 0.22
Liver	spTLR19	PBS	1.17 ± 0.36		1.03 ± 0.05		1.05 ± 0.13		1.00 ± 0.29		1.12 ± 0.32
		A.veronii	1.16 ± 0.36		18.59 ± 1.31		1.46 ± 0.48		0.45 ± 0.04		1.04 ± 0.19
		S.agalactiae	32.46 ± 3.43		1.43 ± 0.17		2.02 ± 0.37		0.43 ± 0.05		0.69 ± 0.10
	spTLR20	PBS	1.07 ± 0.23		1.07 ± 0.32		1.04 ± 0.19		1.17 ± 0.38		1.09 ± 0.28
		A.veronii	0.87 ± 0.31		1.37 ± 0.11		0.63 ± 0.05		0.57 ± 0.08		0.83 ± 0.15
		S.agalactiae	0.86 ± 0.02		1.87 ± 0.08		1.57 ± 0.45		0.52 ± 0.05		0.65 ± 0.06
	spTLR21	PBS	1.07 ± 0.28		1.08 ± 0.14		1.02 ± 0.27		1.03 ± 0.12		1.09 ± 0.33
		A.veronii	0.39 ± 0.02		1.19 ± 0.40		1.20 ± 0.22		0.43 ± 0.05		0.58 ± 0.08
		S.agalactiae	0.24 ± 0.05		1.79 ± 0.39		1.35 ± 0.28		0.96 ± 0.13		1.02 ± 0.25
Gill	spTLR19	PBS	1.19 ± 0.51		1.06 ± 0.23		1.09 ± 0.26		1.03 ± 0.11		1.13 ± 0.34
		A.veronii	4.93 ± 1.748		1.55 ± 0.36		4.28 ± 0.89		1.19 ± 0.10		1.75 ± 0.65
		S.agalactiae	0.78 ± 0.25		1.51 ± 0.26		2.02 ± 0.27		0.89 ± 0.38		0.60 ± 0.21
	spTLR20	PBS	1.06 ± 0.30		1.12 ± 0.37		1.15 ± 0.07		1.12 ± 0.34		1.01 ± 0.11
		A.veronii	4.54 ± 1.2		1.29 ± 0.19		0.77 ± 0.03		1.40 ± 0.30		0.57 ± 0.14
		S.agalactiae	0.79 ± 0.17		5.75 ± 2.24		4.49 ± 1.59		1.15 ± 0.63		0.82 ± 0.52
	spTLR21	PBS	1.04 ± 0.17		1.09 ± 0.33		1.07 ± 0.11		1.09 ± 0.32		1.02 ± 0.13
		A.veronii	2.31 ± 0.77		0.74 ± 0.05		1.09 ± 0.11		1.41 ± 0.44		0.74 ± 0.15
		S.agalactiae	4.79 ± 0.70		0.19 ± 0.12		2.18 ± 0.63		1.49 ± 0.05		0.44 ± 0.11
